# Supplementary material for: MIRO1 Is Required for Dynamic Increases in Mitochondria-ER Contact Sites and Mitochondrial ATP During the Cell Cycle
Source: Cells. 2025 Mar 22;14(7):482. doi: 10.3390/cells14070482 (PMC11988184; doi:10.3390/cells14070482)
Supplement: Supplementary file 1 [file cells-14-00482-s001.zip]

Archive with 1 entries (1 files):
- cells-3394683-supplementary.pdf
